# Supplementary material for: Single-site glycine-specific labeling of proteins
Source: Nat Commun. 2019 Jun 10;10:2539. doi: 10.1038/s41467-019-10503-7 (PMC6557831; doi:10.1038/s41467-019-10503-7)
Supplement: Supplementary file 3 — Source Data [file 41467_2019_10503_MOESM3_ESM.xlsx]

## Sheet: Figre 5a
Figure 5a
Native insulin
	Concentrations (nM)	Relative pAkt Signal			Mean	Rescaled Mean values	SEM
		Data 1	Data 2	Data 3
	0.1	0.05	0.03	0.16	0.08	0.08	0.04
	1	0.076	0.17	0.05	0.0986667	0.11	0.04
	2.5	0.67	0.85	0.71	0.743333	0.78	0.05
	5	0.83	0.99	0.9	0.906667	0.96	0.046
	10	0.92	1	0.93	0.95	1	0.025
	100	0.89	0.6	1	0.83	0.87	0.11
Modified insulin
	0.1	0.05	0.05	0.04	0.0466667	0.06	0.003
	1	0.05	0.47	0.05	0.19	0.06	0.15
	2.5	0.59	0.74	0.55	0.626667	0.72	0.05
	5	0.79	0.94	0.84	0.856667	0.99	0.06
	10	0.79	1	0.82	0.87	1	0.06
	100	1	0.5	1	0.833333	0.96	0.16

## Sheet: Figure 6b
Figure 6b

## Sheet: Supplementary Figure 63b
Supplementary Figure 63b

## Sheet: Supplimentary Figure 67
Supplementary Figure 67

## Sheet: Supplementary Figure 68
Supplementary Figure 68
Wavelength (nm)	S1c / R1c	S1c / R1c
	CPS / MicroAmps	CPS / MicroAmps
340	27511.3	40338.6
341	27079.4	24515.4
342	27107.7	37049.8
343	29237.6	22664.6
344	26170.6	26363.8
345	34326.2	26437.1
346	24795.4	32973.5
347	24882.2	23116.6
348	31619.8	30892.5
349	27801.2	28003.3
350	18985.1	26117.9
351	25550.5	28459.2
352	19755.9	25746.2
353	21187.5	31525.7
354	17361.7	25319.9
355	29405.2	28359.1
356	27801.5	25432.2
357	21223.6	29694.4
358	20159.1	30143
359	21468	37517.3
360	26427.9	34204.3
361	26422.8	28620
362	22154.4	35704
363	19243.3	47976.8
364	23437.2	47672.4
365	20565.3	50345
366	23653.4	55045.8
367	27725	56310.4
368	31838.7	63182
369	34025.6	74870.7
370	31888.9	93246.5
371	41054.1	103432
372	41675.5	106625
373	42385.3	114435
374	35899.1	123060
375	28357.8	128366
376	23830.3	134309
377	21596.9	137133
378	15168.6	138667
379	17647	170531
380	20085.9	187078
381	16749	204229
382	16029.2	210637
383	16233.9	230398
384	19258.6	260744
385	19481.8	262228
386	21163.2	306947
387	15110.2	328273
388	18603.5	362488
389	17500.4	373005
390	14944.5	391860
391	17243	443175
392	16571.9	450728
393	14725.5	489052
394	17289.4	525453
395	14009.5	586051
396	18346.7	612557
397	12206.4	640083
398	15944.2	659058
399	16791.1	695908
400	15016.8	731306
401	15885	754819
402	17562.1	785463
403	20154.3	832588
404	14946.4	856516
405	20363.9	898304
406	13753.1	952008
407	17699	952421
408	19701.5	983712
409	15928.7	1011070
410	15669.8	1047050
411	19316.1	1085880
412	19020.6	1100990
413	17593.6	1108180
414	12730.4	1142570
415	11300	1198210
416	16642.2	1195360
417	18866.6	1217250
418	15771.7	1276800
419	17399.9	1260890
420	17440.9	1248980
421	13751.4	1302220
422	15691.7	1307540
423	12882.4	1312980
424	17588	1302780
425	15373.2	1318590
426	18726.4	1300020
427	17322.9	1319750
428	20123	1337260
429	15350	1326730
430	17321.7	1324950
431	18414.2	1311140
432	13964.2	1327890
433	15882.4	1291620
434	21737.7	1245960
435	14496.5	1310080
436	12835.9	1305820
437	17547.6	1262750
438	14487	1253010
439	17862.7	1247490
440	14794.5	1267680
441	15896.7	1248810
442	16732.1	1194150
443	15643.8	1194360
444	15903.5	1197620
445	14787.2	1172830
446	15373.9	1167450
447	16216.8	1111890
448	16540.4	1111710
449	15975.8	1081390
450	18289.7	1084190
451	15200.2	1061490
452	17475.6	1037040
453	11289.1	1030860
454	12998	1017870
455	17828.7	970525
456	17015.2	941887
457	19612.4	935146
458	14239.4	902363
459	13979	868764
460	16287.3	867262
461	14952.2	859130
462	15310.5	875648
463	17133.2	792920
464	13726.7	799343
465	12587.5	769147
466	20605	753495
467	15907.1	740643
468	12716.7	700528
469	16637	670431
470	17554.6	651874
471	18496.2	633914
472	16743.9	626216
473	15933.9	619300
474	12384.3	630235
475	13635	583756
476	19193.2	587007
477	15593.4	553190
478	16254.1	521357
479	15100	536763
480	13891	485854
481	18314.1	487224
482	17766.4	460953
483	17158.7	482807
484	13847.4	447117
485	17939.1	424363
486	14263.2	433021
487	19703.2	410501
488	15993.1	396583
489	20511.5	385375
490	16476.8	347902
491	14876.9	374019
492	12670.9	338543
493	17285	331236
494	18336.5	331130
495	17750.5	322265
496	16214.4	316819
497	12654.2	295463
498	17034.8	291810
499	18129.8	276778
500	18214.7	275527
501	16583	275283
502	16736.9	256466
503	22249.4	252120
504	16515.2	242662
505	15598.2	251554
506	13924.5	235527
507	17120.5	211588
508	19344	220124
509	17694.4	202262
510	20980.9	219484
511	17182.7	199160
512	15086.8	182817
513	16981.3	194643
514	18534.3	199741
515	17177	181869
516	19151.9	173813
517	16260.7	181809
518	17511.4	175946
519	18755.1	158123
520	19641.5	153194
521	25127.8	146919
522	19144.2	151730
523	17380	144901
524	23282.7	140219
525	20747.5	136993
526	20501.2	133694
527	23858.1	145290
528	20354	136666
529	22525.1	135914
530	20638.1	130439
531	18759.6	121493
532	15619	121560
533	25713.5	120054
534	16289.7	119222
535	18524.2	120366
536	18267.8	114630
537	25669.2	94110
538	23692.7	102064
539	23977.3	99473.4
540	21899.9	105663
541	23068.6	100537
542	22300.3	99647.5
543	20282.7	87661.9
544	17212.6	96032.3
545	21958.2	89668
546	23003.6	88666.7
547	32080.2	93512
548	23856.3	91190.9
549	27883	84966
550	19997.1	92852.1
551	22596.2	74853.6
552	19344.8	78585.8
553	26359.5	88970.5
554	27532.3	76350.1
555	21314.2	94125.8
556	26504.8	85212
557	25225.2	80804.4
558	25964.2	82826.6
559	25656.3	73995.3
560	31593.6	77574.2
561	28230.4	74189.5
562	22735.7	78616.3
563	26616.9	68706.1
564	32281.8	70498.6
565	32580.7	71029.4
566	26388.6	68029.1
567	22115.3	76386.1
568	27955	74757.5
569	25329.8	77186
570	27827.6	69196.9
571	29249.8	76825.1
572	26564.4	66964.8
573	22754.5	68916.5
574	28834.9	61737.9
575	32663.9	76096.7
576	19207	77938.1
577	28421.3	71374.7
578	23213.4	62376.3
579	24667.8	60384.1
580	31127.4	54290.4
581	36394.4	79705.4
582	19662.8	65930.3
583	35098.1	67567.5
584	34176	58570
585	33117.2	60420.6
586	29469	66790.5
587	20525.5	60703.6
588	36677.7	61903.1
589	31698.4	51785.4
590	26544.1	52899.8
591	36303.4	69931.1
592	35399.9	55305.5
593	31393.4	53639.7
594	32411.3	74512.3
595	37008.4	58730.9
596	30150.1	65078.2
597	32598.4	60033.4
598	34413.4	78881.2
599	36281.7	63517.8
600	41804.5	64070.7

## Sheet: Supplementary Figure 69
Supplementary Figure 69
7-Mercapto-4-methylcoumarin (11c)			Insulin (6d)
Wavelength (nm)	θ/m degree		Wavelength (nm)	θ/m degree
400	0.515509		400	0.535209
399.5	0.524725		399.5	0.547687
399	0.534961		399	0.563304
398.5	0.545304		398.5	0.579271
398	0.556014		398	0.589258
397.5	0.564955		397.5	0.589647
397	0.570362		397	0.578764
396.5	0.573006		396.5	0.559222
396	0.572668		396	0.536142
395.5	0.57123		395.5	0.516194
395	0.570874		395	0.502821
394.5	0.571005		394.5	0.496797
394	0.572516		394	0.498382
393.5	0.576222		393.5	0.504277
393	0.580631		393	0.508335
392.5	0.587162		392.5	0.509021
392	0.594948		392	0.50681
391.5	0.601597		391.5	0.499991
391	0.606947		391	0.490308
390.5	0.609057		390.5	0.482173
390	0.608691		390	0.476146
389.5	0.608178		389.5	0.473061
389	0.606378		389	0.474833
388.5	0.603223		388.5	0.47976
388	0.599796		388	0.486477
387.5	0.596573		387.5	0.49589
387	0.595003		387	0.506929
386.5	0.593479		386.5	0.517126
386	0.589273		386	0.527774
385.5	0.582214		385.5	0.536414
385	0.573108		385	0.539586
384.5	0.562605		384.5	0.535579
384	0.551234		384	0.526099
383.5	0.539326		383.5	0.510717
383	0.528258		383	0.493005
382.5	0.520096		382.5	0.478084
382	0.515387		382	0.468338
381.5	0.512756		381.5	0.462587
381	0.511279		381	0.461877
380.5	0.510267		380.5	0.465307
380	0.508988		380	0.467054
379.5	0.507485		379.5	0.466036
379	0.504954		379	0.464741
378.5	0.501357		378.5	0.461029
378	0.498746		378	0.452914
377.5	0.497169		377.5	0.446569
377	0.49673		377	0.444273
376.5	0.498562		376.5	0.444205
376	0.502459		376	0.447097
375.5	0.508658		375.5	0.45567
375	0.516077		375	0.465434
374.5	0.522129		374.5	0.471208
374	0.527453		374	0.470604
373.5	0.532352		373.5	0.464676
373	0.535534		373	0.452667
372.5	0.53622		372.5	0.436369
372	0.534054		372	0.420724
371.5	0.530642		371.5	0.411504
371	0.528293		371	0.409539
370.5	0.526921		370.5	0.413527
370	0.526647		370	0.423776
369.5	0.528047		369.5	0.439956
369	0.531718		369	0.45572
368.5	0.53825		368.5	0.467579
368	0.547078		368	0.476652
367.5	0.556472		367.5	0.480626
367	0.565273		367	0.476788
366.5	0.571931		366.5	0.470622
366	0.575426		366	0.466477
365.5	0.57551		365.5	0.465785
365	0.57126		365	0.472883
364.5	0.562091		364.5	0.488997
364	0.549501		364	0.508906
363.5	0.53522		363.5	0.527133
363	0.521514		363	0.538391
362.5	0.509369		362.5	0.536171
362	0.498703		362	0.5204
361.5	0.489968		361.5	0.495611
361	0.483686		361	0.465507
360.5	0.479048		360.5	0.435581
360	0.474517		360	0.413207
359.5	0.468879		359.5	0.400546
359	0.463665		359	0.398161
358.5	0.460367		358.5	0.407898
358	0.459672		358	0.426598
357.5	0.462094		357.5	0.448202
357	0.467942		357	0.469104
356.5	0.478746		356.5	0.485009
356	0.494388		356	0.492231
355.5	0.511636		355.5	0.493327
355	0.527841		355	0.492948
354.5	0.541592		354.5	0.493185
354	0.55164		354	0.494652
353.5	0.557233		353.5	0.499638
353	0.556848		353	0.506803
352.5	0.550926		352.5	0.511748
352	0.541912		352	0.513375
351.5	0.532692		351.5	0.514849
351	0.524705		351	0.512719
350.5	0.518605		350.5	0.505934
350	0.514814		350	0.497723
349.5	0.513736		349.5	0.489485
349	0.514947		349	0.478561
348.5	0.516879		348.5	0.468898
348	0.516672		348	0.462368
347.5	0.513233		347.5	0.458266
347	0.507044		347	0.456194
346.5	0.49912		346.5	0.458284
346	0.490593		346	0.463998
345.5	0.482149		345.5	0.471865
345	0.474853		345	0.480795
344.5	0.471271		344.5	0.490592
344	0.473129		344	0.499195
343.5	0.479431		343.5	0.504041
343	0.488344		343	0.506219
342.5	0.498468		342.5	0.505125
342	0.509002		342	0.497811
341.5	0.519485		341.5	0.483386
341	0.52794		341	0.463788
340.5	0.531625		340.5	0.438267
340	0.531247		340	0.410874
339.5	0.527964		339.5	0.387479
339	0.52255		339	0.372205
338.5	0.51561		338.5	0.36501
338	0.507364		338	0.366744
337.5	0.49932		337.5	0.374768
337	0.493767		337	0.385337
336.5	0.490604		336.5	0.395607
336	0.489894		336	0.405336
335.5	0.491016		335.5	0.414086
335	0.493473		335	0.420992
334.5	0.496926		334.5	0.426807
334	0.499766		334	0.431156
333.5	0.500893		333.5	0.432981
333	0.500043		333	0.431498
332.5	0.496735		332.5	0.428694
332	0.491691		332	0.425316
331.5	0.484826		331.5	0.422703
331	0.476395		331	0.422871
330.5	0.467909		330.5	0.42665
330	0.459615		330	0.430983
329.5	0.45201		329.5	0.433102
329	0.445782		329	0.430935
328.5	0.440834		328.5	0.423387
328	0.438292		328	0.409852
327.5	0.438422		327.5	0.393209
327	0.440337		327	0.37697
326.5	0.443986		326.5	0.365978
326	0.449073		326	0.360462
325.5	0.454855		325.5	0.361223
325	0.460975		325	0.366542
324.5	0.466389		324.5	0.373858
324	0.470717		324	0.376811
323.5	0.474932		323.5	0.375387
323	0.479351		323	0.37107
322.5	0.482994		322.5	0.365021
322	0.485478		322	0.358485
321.5	0.486308		321.5	0.357269
321	0.485628		321	0.360147
320.5	0.483464		320.5	0.362177
320	0.478838		320	0.363055
319.5	0.471202		319.5	0.362764
319	0.462376		319	0.355406
318.5	0.453664		318.5	0.342702
318	0.44637		318	0.329823
317.5	0.441289		317.5	0.317631
317	0.438544		317	0.306002
316.5	0.437754		316.5	0.299091
316	0.439772		316	0.297368
315.5	0.443818		315.5	0.299413
315	0.449166		315	0.304532
314.5	0.454488		314.5	0.313804
314	0.458268		314	0.327993
313.5	0.460381		313.5	0.344837
313	0.462576		313	0.362324
312.5	0.464319		312.5	0.378815
312	0.465282		312	0.391232
311.5	0.465149		311.5	0.395282
311	0.464735		311	0.392592
310.5	0.464616		310.5	0.383736
310	0.46463		310	0.37087
309.5	0.463116		309.5	0.35742
309	0.459676		309	0.347232
308.5	0.454305		308.5	0.338478
308	0.447403		308	0.332698
307.5	0.43854		307.5	0.327956
307	0.428823		307	0.321346
306.5	0.418805		306.5	0.311736
306	0.408884		306	0.302597
305.5	0.400007		305.5	0.294566
305	0.393069		305	0.290287
304.5	0.388597		304.5	0.291199
304	0.387525		304	0.296677
303.5	0.388667		303.5	0.303839
303	0.391196		303	0.310387
302.5	0.395215		302.5	0.313566
302	0.399468		302	0.313988
301.5	0.402776		301.5	0.312423
301	0.404715		301	0.30952
300.5	0.404747		300.5	0.306126
300	0.403232		300	0.304743
299.5	0.400925		299.5	0.304573
299	0.398521		299	0.30502
298.5	0.397245		298.5	0.30614
298	0.397581		298	0.306943
297.5	0.398752		297.5	0.305221
297	0.399568		297	0.301122
296.5	0.400144		296.5	0.294009
296	0.400434		296	0.283912
295.5	0.399642		295.5	0.273738
295	0.397308		295	0.265708
294.5	0.393726		294.5	0.261542
294	0.389807		294	0.263345
293.5	0.387051		293.5	0.271185
293	0.385119		293	0.281205
292.5	0.384163		292.5	0.29051
292	0.385043		292	0.295978
291.5	0.387002		291.5	0.295834
291	0.388901		291	0.290583
290.5	0.390022		290.5	0.285019
290	0.390297		290	0.281651
289.5	0.390417		289.5	0.279998
289	0.389417		289	0.280937
288.5	0.385438		288.5	0.284663
288	0.379957		288	0.286253
287.5	0.374904		287.5	0.284616
287	0.371069		287	0.282906
286.5	0.367335		286.5	0.279998
286	0.362771		286	0.272691
285.5	0.358165		285.5	0.263462
285	0.355412		285	0.253471
284.5	0.353409		284.5	0.242646
284	0.350774		284	0.232699
283.5	0.347483		283.5	0.227561
283	0.344995		283	0.227006
282.5	0.343621		282.5	0.22863
282	0.343073		282	0.229753
281.5	0.342646		281.5	0.22918
281	0.342991		281	0.224952
280.5	0.34469		280.5	0.21738
280	0.347425		280	0.208822
279.5	0.350453		279.5	0.200811
279	0.354492		279	0.193421
278.5	0.359182		278.5	0.188707
278	0.363736		278	0.185492
277.5	0.3672		277.5	0.183351
277	0.369227		277	0.184416
276.5	0.369903		276.5	0.189058
276	0.369168		276	0.192976
275.5	0.366226		275.5	0.196217
275	0.362076		275	0.196959
274.5	0.358297		274.5	0.190398
274	0.355769		274	0.176348
273.5	0.354098		273.5	0.160327
273	0.352931		273	0.145321
272.5	0.351838		272.5	0.1353
272	0.351253		272	0.134862
271.5	0.351095		271.5	0.144515
271	0.350672		271	0.16077
270.5	0.350082		270.5	0.180139
270	0.350465		270	0.197472
269.5	0.352312		269.5	0.21041
269	0.356545		269	0.218884
268.5	0.36273		268.5	0.225044
268	0.369837		268	0.232085
267.5	0.378075		267.5	0.244149
267	0.387266		267	0.261026
266.5	0.39658		266.5	0.282756
266	0.406054		266	0.305808
265.5	0.415545		265.5	0.325347
265	0.424942		265	0.338343
264.5	0.43483		264.5	0.345638
264	0.444119		264	0.344582
263.5	0.451991		263.5	0.337991
263	0.458745		263	0.330088
262.5	0.463469		262.5	0.322932
262	0.464859		262	0.315899
261.5	0.463727		261.5	0.31304
261	0.460413		261	0.31438
260.5	0.456403		260.5	0.320583
260	0.453287		260	0.333886
259.5	0.451085		259.5	0.355794
259	0.451103		259	0.383423
258.5	0.455328		258.5	0.414364
258	0.463125		258	0.442699
257.5	0.473984		257.5	0.460921
257	0.487507		257	0.467602
256.5	0.502201		256.5	0.464205
256	0.517612		256	0.453384
255.5	0.532507		255.5	0.441699
255	0.545717		255	0.436429
254.5	0.557866		254.5	0.438228
254	0.568982		254	0.446301
253.5	0.577167		253.5	0.458865
253	0.58228		253	0.471503
252.5	0.584099		252.5	0.48053
252	0.583133		252	0.48292
251.5	0.579219		251.5	0.478364
251	0.571187		251	0.468241
250.5	0.558511		250.5	0.453799
250	0.543539		250	0.434552
249.5	0.527407		249.5	0.414864
249	0.511298		249	0.396402
248.5	0.495597		248.5	0.378879
248	0.480174		248	0.364551
247.5	0.465602		247.5	0.357035
247	0.453202		247	0.353406
246.5	0.442106		246.5	0.350466
246	0.431755		246	0.346658
245.5	0.420765		245.5	0.339343
245	0.407738		245	0.324985
244.5	0.39295		244.5	0.304951
244	0.375497		244	0.281689
243.5	0.352994		243.5	0.254146
243	0.324463		243	0.219347
242.5	0.288632		242.5	0.177429
242	0.245254		242	0.127636
241.5	0.195113		241.5	0.068487
241	0.137502		241	0.0036933
240.5	0.0729747		240.5	-0.059578
240	0.00269757		240	-0.120036
239.5	-0.0732998		239.5	-0.177816
239	-0.154132		239	-0.230879
238.5	-0.23909		238.5	-0.281646
238	-0.329252		238	-0.33648
237.5	-0.424947		237.5	-0.397078
237	-0.526434		237	-0.464875
236.5	-0.633908		236.5	-0.543043
236	-0.746708		236	-0.633253
235.5	-0.865482		235.5	-0.734852
235	-0.991558		235	-0.847347
234.5	-1.12358		234.5	-0.968997
234	-1.26004		234	-1.09882
233.5	-1.40027		233.5	-1.23368
233	-1.54309		233	-1.37146
232.5	-1.68788		232.5	-1.51318
232	-1.83321		232	-1.65962
231.5	-1.97756		231.5	-1.80926
231	-2.12137		231	-1.96314
230.5	-2.26532		230.5	-2.11826
230	-2.40982		230	-2.26765
229.5	-2.55606		229.5	-2.4087
229	-2.70491		229	-2.54218
228.5	-2.85615		228.5	-2.66747
228	-3.00776		228	-2.78925
227.5	-3.15751		227.5	-2.91574
227	-3.30373		227	-3.04749
226.5	-3.4443		226.5	-3.18206
226	-3.57695		226	-3.31854
225.5	-3.69806		225.5	-3.45208
225	-3.80692		225	-3.57296
224.5	-3.90529		224.5	-3.68045
224	-3.99406		224	-3.77414
223.5	-4.0727		223.5	-3.8501
223	-4.14186		223	-3.91011
222.5	-4.20236		222.5	-3.963
222	-4.25744		222	-4.00883
221.5	-4.30706		221.5	-4.04885
221	-4.34993		221	-4.09054
220.5	-4.38732		220.5	-4.13486
220	-4.4238		220	-4.17834
219.5	-4.46218		219.5	-4.2237
219	-4.50358		219	-4.27264
218.5	-4.54765		218.5	-4.32069
218	-4.59555		218	-4.3674
217.5	-4.64844		217.5	-4.41248
217	-4.70393		217	-4.45336
216.5	-4.75466		216.5	-4.48786
216	-4.79441		216	-4.52029
215.5	-4.82067		215.5	-4.55368
215	-4.83307		215	-4.59083
214.5	-4.83421		214.5	-4.63608
214	-4.82818		214	-4.69197
213.5	-4.81872		213.5	-4.75434
213	-4.81257		213	-4.81933
212.5	-4.81781		212.5	-4.88444
212	-4.83962		212	-4.94465
211.5	-4.87879		211.5	-5.00111
211	-4.92875		211	-5.05593
210.5	-4.97971		210.5	-5.10887
210	-5.02786		210	-5.15692
209.5	-5.06755		209.5	-5.1943
209	-5.08459		209	-5.20619
208.5	-5.06313		208.5	-5.18255
208	-4.99411		208	-5.11377
207.5	-4.87676		207.5	-4.99165
207	-4.71023		207	-4.81693
206.5	-4.48747		206.5	-4.5928
206	-4.2013		206	-4.31734
205.5	-3.86057		205.5	-3.99276
205	-3.47626		205	-3.62479
204.5	-3.05145		204.5	-3.21144
204	-2.58264		204	-2.75414
203.5	-2.07401		203.5	-2.25415
203	-1.53387		203	-1.70813
202.5	-0.986474		202.5	-1.11656
202	-0.444137		202	-0.489775
201.5	0.0792537		201.5	0.138886
201	0.526797		201	0.729157
200.5	0.890131		200.5	1.18915
200	1.16659		200	1.513

## Sheet: Supplementary Figure 72
Supplementary Figure 72
	Time (min)			% Conversion
		3aa	3ab	3ac	3ad	3a
	0	0	0	0	0	0
	15	0	0	0	0	0
	30	0	0	0	5	5
	45	0	2	2	5	7
	60	0	2	2	10	10
	90	0	5	5	12	15
	120	0	5	7	18	18
	180	0	10	10	18	28

## Sheet: Supplementary Figure 78a
Supplementary Figure 78a
				Mock	Tagged insulin	Untagged insulin
			GAPDH

## Sheet: Supplementary Figre 79c
Supplementary Figure 79c
											lane 1- SUMO1 + substrate (no enzymes)
											lane 2- Ladder
											lane 3- Input native SUMO1
											lane 4- Input modified SUMO1
											lane 5- SUMOylation with modified SUMO1 (4 h)
											lane 6- SUMOylation with modified SUMO1 (12 h)
											lane 7- SUMOylation with native SUMO1 (12 h)
